# Supplementary material for: Allosteric enhancement of ORP1-mediated cholesterol transport by PI(4,5)P2/PI(3,4)P2
Source: Nat Commun. 2019 Feb 19;10:829. doi: 10.1038/s41467-019-08791-0 (PMC6381110; doi:10.1038/s41467-019-08791-0)
Supplement: Supplementary file 6 — Source Data [file 41467_2019_8791_MOESM6_ESM.xlsx]

## Sheet: Figure 1
Fig. 1b					Fig. 1c					Fig. 1d
	EXP1	EXP2	EXP3			EXP1	EXP2	EXP3			EXP1	EXP2	EXP3
DHE	74.8	77.1	76.7		No protein	0.07	0.08	0.16		w/o PIP	0.01	0	0.02
PI3P	61.5	65.5	59.8		w/o PIP	0.29	0.39	0.48		PI3P	0.01	0.02	0
PI4P	92.19	93.57	91.67		PI3P	1.18	1.44	1.83		PI4P	0.04	0	0
PI5P	52.77	52.04	51.49		PI4P	0.01	0.02	0.34		PI5P	0	0	0.03
PI(3,4)P2	92.92	96.74	97.44		PI5P	1.18	1.59	2.16		PI(3,4)P2	0	0	0.02
PI(3,5)P2	93.38	94.02	94.91		PI(3,4)P2	5.46	5.99	6.61		PI(3,5)P2	0	0.01	0.01
PI(4,5)P2	64.53	66.69	74.26		PI(3,5)P2	1.09	1.67	2.06		PI(4,5)P2	0.01	0.02	0
PI(3,4,5)P3	79.12	85.92	86.77		PI(4,5)P2	6.36	7.2	7.51		PI(3,4,5)P3	0.02	0	0.01
PS	1.48	1.89	1.96		PI(3,4,5)P3	0.23	0.59	1.69		PI4P (Osh4p)	21.43	22.04	23.13
					PI4P (Osh4p)	16.73	16.41	19.11

## Sheet: Figure 2
	Fig. 2d					Fig. 2f
	HeLa	ORP1L KO	ORP1L/1S DKO			HeLa	ORP1L KO	ORP1L/1S DKO
	0.929118	1.41739	1.44897			1.11286	0.817596	0.709254
	0.92359	1.40913	1.79363			0.887129	0.826587	0.60351
	1.14729	1.28606	1.43417			0.96118	0.841969	0.647775
						1.03882	0.846724	0.679191
	Fig. 2h
	HeLa			ORP1L KO			ORP1L/1S DKO
0 min	0.150874	0.215962	0.121835	0.176019	0.14941	0.094406	0.174789	0.241703	0.145626
15 min	0.243623	0.167763	0.276525	0.799154	0.959786	0.729366	0.472949	0.625182	0.406729
30 min	1	1	1	1.74163	1.67181	1.77212	2.16839	2.05417	2.21825
	Fig. 2i
	siCtrl			siPI3KC2
HeLa	0.943874	1.09936	0.963707	0.300756	0.309212	0.322343
ORP1L KO	1.51222	1.77358	1.28937	0.408007	0.391387	0.491978
	Fig. 2k
	siCtrl					siPI3KC2
HeLa	0.933376	1.00141	1.02522	0.906382	1.13362	0.68326	0.653482	0.661669	0.724736	0.497653
ORP1L KO	0.812311	0.855215	0.86542	0.872915	0.906874	0.761979	0.789518	0.645211	0.65953	0.55794

## Sheet: Figure 2b
Figure 2b
		anti-ORP1						anti-GAPDH

## Sheet: Figure 2e
Figure 2e
				TLC data									anti-ORP1

## Sheet: Figure 2g
Figure 2g
			anti-ORP1								anti-p-S6K
			anti-S6K								anit-GAPDH

## Sheet: Figure 2j
Figure 2j
					TLC data

## Sheet: Figure 3
Fig. 3b
ORP1L	EXP1	EXP2	EXP3		ORP1L-PH Domain	EXP1	EXP2	EXP3
DHE	76.69	76.51	78.57		DHE	5.36	7.86	5.46
PI3P	72.59	69.07	69.07		PI3P	31.15	33.46	30.57
PI4P	83.26	84.42	89.38		PI4P	21.83	23.63	27.07
PI5P	60.51	64.77	61.81		PI5P	31.21	35.24	31.15
PI(3,4)P2	89.77	90.14	95.27		PI(3,4)P2	45.01	43.54	48.35
PI(3,5)P2	91.98	91.97	87.64		PI(3,5)P2	55.76	52.31	51.43
PI(4,5)P2	78.02	78	82.1		PI(4,5)P2	51.31	58.81	61.76
PI(3,4,5)P3	83.55	82.29	80.64		PI(3,4,5)P3	50.94	53.94	50.33
PS	7.77	8.97	10.04		PS	12.59	9.71	10.49
Fig. 3c				Fig. 3d
	EXP1	EXP2	EXP3			EXP1	EXP2	EXP3
No protein	0.09	0.11	0.16		No protein	0.34	0.29	0.47
w/o PIP	0.35	0.51	0.55		w/o PIP	1.56	1.71	1.46
PI3P	0.53	0.69	0.91		PI3P	1.49	1.85	1.57
PI4P	0.69	0.99	0.78		PI4P	1.42	1.22	1.16
PI5P	0.74	0.81	0.95		PI5P	1.21	1.26	1.61
PI(3,4)P2	6.25	5.88	5.65		PI(3,4)P2	10.92	8.56	10.38
PI(3,5)P2	0.66	0.83	1.08		PI(3,5)P2	1.18	1.15	1.64
PI(4,5)P2	6.84	6.74	6.13		PI(4,5)P2	11.38	10.26	9.05
PI(3,4,5)P3	0.31	0.31	0.48		PI(3,4,5)P3	1.27	1.23	1.64
PI4P (Osh4p)	0.26	0.51	0.43		PI4P (Osh4p)	0.54	0.37	0.29

## Sheet: Figure 5a
Figure 5a
	ORP1S apo form							ORP1S+ Lipo-Chol						ORP1S+chol

## Sheet: Figure 5b
Figure 5b
GFP-ORP1S crosslinking

## Sheet: Figure 6
Fig. 6a					Fig. 6b
	EXP1	EXP2	EXP3			EXP1	EXP2	EXP3
ORP1-ORD	76.58	78.96	77.39		ORP1-ORD	7.55	6.19	6.01
Y583A	35.07	37.47	34.49		Y583A	0.71	0.53	0.51
P688A	33.5	34.27	31.84		P688A	0.16	0.39	1.8
P624A	64.09	68.47	77.45		P624A	3.75	5.26	4.27
V712D	14.19	15.78	21.68		V712D	3.71	0.08	0.05
M566D	59.96	60.81	59.88		M566D	6.83	5.01	4.09
F570A	73.57	75.44	73.04		F570A	5.75	4.6	7.12
Core	0.01	0.03	0.67		Core	0.73	0.39	0.23
W550D	31.82	30.54	20.86		W550D	1.27	1.09	2.05
I549D	33.84	36.41	36.53		I549D	1.91	1.03	1.05
I557D	17.16	25.18	18.94		I557D	2.03	1.58	4.69

[truncated: 18 more sheets: Figure 7, Figure 7a, Figure 8, Figure 8a, Figure 9b, Supplementary Fig. 2, Supplementary Fig. 4a, Supplementary Fig. 4b, Supplementary Fig. 4f, Supplementary Fig.6a, Supplementary Fig.7, Supplementary Fig.8b, Supplementary Fig.9, Supplementary Fig.9b, Supplementary Fig.9c, Supplementary Fig. 10b, Supplementary Fig.11, Supplementary Fig.12]
